# Supplementary material for: Maternal Cardiovascular Responses to Position Change in Pregnancy
Source: Biology (Basel). 2023 Sep 21;12(9):1268. doi: 10.3390/biology12091268 (PMC10525953; doi:10.3390/biology12091268)
Supplement: Supplementary file 1 [file biology-12-01268-s001.zip]

Archive with 1 entries (1 files):
- biology-2520471-supplementary.xlsx
