# Supplementary material for: Maternal Cardiovascular Responses to Position Change in Pregnancy
Source: Biology (Basel). 2023 Sep 21;12(9):1268. doi: 10.3390/biology12091268 (PMC10525953; doi:10.3390/biology12091268)
Supplement: Supplementary file 1 [file biology-12-01268-s001.zip › biology-2520471-supplementary.xlsx]

## Sheet: Changes with gestation and pos
	Standing-Left						Supine-Left						Right-Left
	Effect of gestation			Effect of position		Interaction	Effect of gestation			Effect of position		Interaction	Effect of gestation			Effect of position		Interaction
	Mean difference (95% CI)			Mean difference (95% CI)			Mean difference (95% CI)			Mean difference (95% CI)			Mean difference (95% CI)			Mean difference (95% CI)
	T2-T1	T3-T1	p	St-L	p	p	T2-T1	T3-T1	p	S-L	p	p	T2-T1	T3-T1	p	R-L	p	p
Heart rate and systolic blood pressure
Mean heart rate (bpm)	1 (-1, 3)	4 (3, 6)	< 0.001	16 (14, 18)	< 0.001	< 0.001	6 (5, 7)	8 (7, 10)	< 0.001	0 (0, 1)	0.47	0.16	6 (4, 7)	7 (6, 9)	< 0.001	1 (1, 2)	< 0.001	0.63
SBP (mmHg)	-2 (-5, 0.2)	3 (0, 5)	< 0.001	12 (10, 14)	< 0.001	0.08	-2 (-4, 0)	4 (2, 6)	< 0.001	3 (1, 4)	0.004	0.38	-4 (-6, -2)	1 (-1, 3)	< 0.001	-4 (-6, -3)	< 0.001	0.04
Time domain measures of HRV
RR mean (ms)	-28 (-45, -11)	-50 (-67, -32)	< 0.001	-170 (-191, -150)	< 0.001	< 0.001	-76 (-92, -61)	-98 (-118, -78)	< 0.001	-2 (-8, 4)	0.51	0.17	-73 (-87, -58)	-89 (-106, -73)	< 0.001	-18 (-25, -10)	< 0.001	0.58
SDNN (ms)	-5 (-9, -1)	1 (-5, 7)	< 0.001	-4 (-9, 1)	0.14	0.003	-13 (-18, -9)	-12 (-16, -8)	< 0.001	0 (-3, 2)	0.9	0.34	-8 (-12, -3)	-11 (-15, -7)	< 0.001	-1 (-4, 2)	0.38	0.37
RMSSD (ms)	-7 (-11, -2)	-7 (-14, 0)	0.02	-25 (-34, -16)	< 0.001	0.005	-18 (-23, -12)	`-21 (-27, -16)	< 0.001	-2 (-6, 2)	0.36	0.03	-12 (-18, -6)	-17 (-22, -11)	< 0.001	-2 (-5, 2)	0.4	0.3
Frequency domain measures of HRV
HF (log)	-0.1 (-0.2, 0.0)	-0.2 (-0.3, -0.1)	0.01	-0.5 (-0.6, -0.3)	< 0.001	<0.001	-0.4 (-0.4, -0.3)	-0.5 (-0.6, -0.4)	< 0.001	0.0 (-0.1, 0.0)	0.18	0.07	-0.2 (-0.3, -0.1)	-0.4 (-0.5, -0.3)	< 0.001	0.0 (0.0, 0.1)	0.44	0.8
HF (nu)	-2 (-5, 1)	-8 (-11, -4)	< 0.001	-25 (-29, -21)	< 0.001	<0.001	-10 (-13, -7)	-14 (-18, -11)	< 0.001	-6 (-9, -4)	<0.001	0.002	-9 (-13, -6)	-12 (-15, -9)	< 0.001	1 (-2, 4)	0.5	0.16
LF (log)	-0.1 (-0.2, 0.0)	-0.1 (-0.2, 0.0)	0.22	0.1 (0.0, 0.2)	0.07	0.66	-0.2 (-0.3, -0.1)	-0.3 (-0.4, -0.2)	< 0.001	-1 (-3, 2)	0.44	0.88	0.0 (-0.1, 0.0)	-0.2 (-0.3, -0.1)	< 0.001	0.0 (-0.1, 0.0)	0.39	0.38
LF (nu)	-1 (-4, 2)	-2 (-6, 1)	0.35	11 (7, 14)	< 0.001	<0.001	2 (-1, 5)	2 (-1, 4)	0.29	-1 (-3, 2)	0.64	0.09	5 (2, 7)	4 (1, 7)	0.005	-2 (-4, 0)	0.08	0.03
Non-linear measures of HRV
Sample entropy	0.01 (-0.06, 0.08)	-0.16 (-0.23, -0.08)	< 0.001	-0.50 (-0.57, -0.43)	< 0.001	0.14	-0.06 (-0.14, 0.02)	-0.14 (-0.22, -0.06) 0	0.004	0.02 (-0.04, 0.07)	0.5	0.002	-0.09 (-0.16, -0.02)	-0.08 (-0.16, 0.00)	0.02	0.01 (-0.04, 0.06)	0.69	0.24
α1	0.00 (-0.05, 0.05) 0	0.06 (0.00, 0.12)	0.08	0.51 (0.45, 0.57)	< 0.001	<0.001	0.14 (0.09, 0.18)	0.22 (0.17, 0.27)	< 0.001	0.01 (-0.02, 0.05)	0.53	0.004	0.12 (0.07, 0.17)	0.15 (0.10, 0.20)	< 0.001	0.00 (-0.04, 0.04)	0.98	0.11
α2	0.05 (0.00, 0.10)	0.15 (0.09, 0.20)	< 0.001	0.13 (0.08, 0.18)	< 0.001	0.002	0.07 (0.03, 0.12)	0.13 (0.09, 0.18)	< 0.001	0.1 (0.06, 0.14)	<0.001	0.73	0.00 (-0.04, 0.04)	0.05 (0.01, 0.09)	0.05	0.00 (-0.04, 0.03)	0.82	0.82
Spontaneous baroreflex sensitivity
Sponaneous BRS	0.06 (-0.01, 0.13)	0.11 (0.04, 0.19)	0.009	-0.07 (-0.14, 0.00)	0.04	0.03	0.00 (-0.08, 0.07)	0.06 (-0.01, 0.13)	0.15	-0.07 (-0.13, -0.01)	0.02	0.6	-0.02 (-0.08, 0.05)	0.01 (-0.06, 0.09)	0.73	-0.12 (-0.18, -0.06)	<0.001	0.74
Position change reflexes
	-5 (-7, -3)	-5 (-8, -3)	< 0.001				-3 (-4, -2)	-4 (-5, -2)	< 0.001				-1 (-3, 0)	0 (-2, 1)	0.12
	0.08 (0.02, 0.14)	0.06 (0.00, 0.13)	0.03				-0.03 (-0.07, 0.01)	-0.04 (-0.08, 0.01)	0.18				-0.06 (-0.10, -0.02)	-0.05 (-0.10, 0.00)	0.01
															HRV	=	heart	rate	variability;	ms	=	milliseconds;	RR	=	RR	interval;	SDNN	=	standard	deviation
															squares	of	differences	between	adjacent	normal	RR	intervals;	HF	=	high	frequency;	log	=	logarithmic;	nu	=
															heart	rate;	max/min	=	maximum/minimum
